# Supplementary material for: Structural, expression and evolutionary analysis of the non-specific phospholipase C gene family in Gossypium hirsutum
Source: BMC Genomics. 2017 Dec 19;18:979. doi: 10.1186/s12864-017-4370-6 (PMC5738194; doi:10.1186/s12864-017-4370-6)
Supplement: Supplementary file 6 — Analysis of cis-elements in GhNPC gene promoters (XLSX 22 kb) [file 12864_2017_4370_MOESM6_ESM.xlsx]

## Sheet: GhNPC cis-elements
Cis-elements	Annotation of cis-elements	Number of cis-elements
		GhNPC1a	GhNPC1b	GhNPC2a	GhNPC2b	GhNPC3a	GhNPC3b	GhNPC4	GhNPC6a	GhNPC6b	GhNPC6c	GhNPC6d
ABRE	cis-acting element involved in the abscisic acid responsiveness	1	1	2		7	1		1	1
CE3	cis-acting element involved in ABA and VP1 responsiveness	1	1
TGACG-motif	cis-acting regulatory element involved in the MeJA-responsiveness	2	1			1	2
CGTCA-motif	cis-acting regulatory element involved in the MeJA-responsiveness	2	1			1	2
ERE	ethylene-responsive element	1				1		1			1
GARE-motif	gibberellin-responsive element	1	1	1	1	1					1
TATC-box	cis-acting element involved in gibberellin-responsiveness			2	2
TCA-element	cis-acting element involved in salicylic acid responsiveness	1	1		2				1	2	2	2
AuxRR-core	cis-acting regulatory element involved in auxin responsiveness					1
TGA-element	auxin-responsive element					1
TC-rich repeats	cis-acting element involved in defense and stress responsiveness				2	1	1	2	1	1	1	1
HSE	cis-acting element involved in heat stress responsiveness	1	5		3	2	3	2	5	1	3	4
LTR	cis-acting element involved in low-temperature responsiveness	3	3			1			1	1
MBS	MYB binding site involved in drought-inducibility	3	1	1	1	1			1			1
	MYB Binding Site	1				1
MBSII	MYB binding site involved in flavonoid biosynthetic genes regulation											1
CCAAT-box	MYBHv1 binding site	1	1
ARE	cis-acting regulatory element essential for the anaerobic induction	1		1	1	4	1	1	1	1	3	1
WUN-motif	wound-responsive element				1
Box-W1	fungal elicitor responsive element	3	1			2
Skn-1_motif	cis-acting regulatory element required for endosperm expression	2	3	3	4	3	3	2			4	3
GCN4_motif	cis-regulatory element involved in endosperm expression			1		4					1	1
HD-Zip 1	element involved in differentiation of the palisade mesophyll cells					1
HD-Zip 2	element involved in the control of leaf morphology development					1
CAT-box	cis-acting regulatory element related to meristem expression					1					1	1
O2-site	cis-acting regulatory element involved in zein metabolism regulation					1	1
circadian	cis-acting regulatory element involved in circadian control	3	3	6	1	1	2	2	1	1
as-2-box	involved in shoot-specific expression and light responsiveness						2	1			1	2
AE-box	part of a module for light response					1	1
ATCT-motif	part of a conserved DNA module involved in light responsiveness	1	1	3		1			1	2	2	1
Box 4	part of a conserved DNA module involved in light responsiveness	2	2	2	3	2	6	2		2	4	3
Box I	light responsive element	1	2	1	1	1		2			3	3
CATT-motif	part of a light responsive element					3					2	2
G-Box	cis-acting regulatory element involved in light responsiveness			1		1	2	1	1	1
G-box	cis-acting regulatory element involved in light responsiveness	1	1	1		7	4		1	1
GAG-motif	part of a light responsive element	2	1	2	3	1	1	1		1
GATA-motif	part of a light responsive element	1	1	2	4	1		2
Pc-CMA2c	part of a light responsive element					1
TCT-motif	part of a light responsive element	2				1	2		1	1		1
AAAC-motif	light responsive element						1
ACE	cis-acting element involved in light responsiveness		1				1	1
GA-motif	part of a light responsive element				1		2				1
I-box	part of a light responsive element	1	1	6	1		2	2			1	1
LAMP-element	part of a light responsive element						1	1		1
Sp1	light responsive element						3	3
3-AF1 binding site	light responsive element		1									2
GT1-motif	light responsive element	1	1	1	4			3	1	1	1	1
MRE	MYB binding site involved in light responsiveness	1	1		1			1			1	1
chs-CMA1a	part of a light responsive element	1									2	1
ATC-motif	part of a conserved DNA module involved in light responsiveness			1	1
Gap-box	part of a light responsive element			1
MNF1	light responsive element			1
AT1-motif	part of a light responsive module							1		1	1
TCCC-motif	part of a light responsive element	1
Box II	part of a light responsive element						1
Nodule-site2	nodule specific factor binding site										1	1
TATCCAT/C-motif		1	1	1				1
W box		3	1
E2Fa				1
TCCACCT-motif				2	1
Box III	protein binding site							1	2	1
AAGAA-motif		1	1		1		2	1		2		1
F-box											1

## Sheet: GrNPC cis-elements
Cis-elements	Annotation of cis-elements	Number of cis-elements
		GrNPC1	GrNPC2	GrNPC3	GrNPC4	GrNPC6a	GrNPC6d
ABRE	cis-acting element involved in the abscisic acid responsiveness	1		1	1	2
CE3	cis-acting element involved in ABA and VP1 responsiveness	1
TGACG-motif	cis-acting regulatory element involved in the MeJA-responsiveness	2		1
CGTCA-motif	cis-acting regulatory element involved in the MeJA-responsiveness	2		1
ERE	ethylene-responsive element	1		1	2		1
GARE-motif	gibberellin-responsive element	1		1	1		1
TCA-element	cis-acting element involved in salicylic acid responsiveness	2	1		1	1
AuxRR-core	cis-acting regulatory element involved in auxin responsiveness					1
TGA-element	auxin-responsive element		1			1
TC-rich repeats	cis-acting element involved in defense and stress responsiveness	1	1		4	2	1
HSE	cis-acting element involved in heat stress responsiveness	1	1	2	3	2	3
LTR	cis-acting element involved in low-temperature responsiveness	1			3	1
MBS	MYB binding site involved in drought-inducibility	3		3			1
MBSII	MYB binding site involved in flavonoid biosynthetic genes regulation						1
ARE	cis-acting regulatory element essential for the anaerobic induction			3	4	1	2
WUN-motif	wound-responsive element					1
Box-W1	fungal elicitor responsive element	2
ELI-box3	elicitor-responsive element					1
AT-rich sequence	element for maximal elicitor-mediated activation (2copies)			1
Skn-1_motif	cis-acting regulatory element required for endosperm expression	2	9	4	2		2
GCN4_motif	cis-regulatory element involved in endosperm expression		1	1
CAT-box	cis-acting regulatory element related to meristem expression			1
O2-site	cis-acting regulatory element involved in zein metabolism regulation			2
circadian	cis-acting regulatory element involved in circadian control	3			1	1
as-2-box	involved in shoot-specific expression and light responsiveness				2		1
AE-box	part of a module for light response			1
ATCT-motif	part of a conserved DNA module involved in light responsiveness	1		2	2	1	1
Box 4	part of a conserved DNA module involved in light responsiveness	3	8		2	6	4
Box I	light responsive element	1	1	3	3		3
CATT-motif	part of a light responsive element	1					1
G-Box	cis-acting regulatory element involved in light responsiveness			1	3	4
G-box	cis-acting regulatory element involved in light responsiveness	1	1	3	3	3
GAG-motif	part of a light responsive element	1		1	1	1
GATA-motif	part of a light responsive element	1			1	1
TCT-motif	part of a light responsive element	1					1
AAAC-motif	light responsive element			1
ACE	cis-acting element involved in light responsiveness	1			1
GA-motif	part of a light responsive element				1
I-box	part of a light responsive element	5		2		1
Sp1	light responsive element			2
3-AF1 binding site	light responsive element					1	2
GT1-motif	light responsive element	3	1	1	3	1	2
MRE	MYB binding site involved in light responsiveness	1					1
chs-CMA1a	part of a light responsive element	1		1			1
ATC-motif	part of a conserved DNA module involved in light responsiveness		1
Gap-box	part of a light responsive element		1	1
AT1-motif	part of a light responsive module					1	1
TCCC-motif	part of a light responsive element	1
rbcS-CMA7a	part of a light responsive element	1
3-AF1 binding site	light responsive element		1
Nodule-site2	nodule specific factor binding site						1
TATCCAT/C-motif		1			1
W box		2
TCCACCT-motif				1
Box III	protein binding site					1
AAGAA-motif						1
HD-Zip 3	protein binding site			1
AC-II					1
LS7							1
5UTR Py-rich stretch	cis-acting element conferring high transcription levels	2			1	1
AT-rich element	binding site of AT-rich DNA binding protein (ATBP-1)			1
ATGCAAAT motif	cis-acting regulatory element associated to the TGAGTCA motif			1
CTAG-motif						1
AC-I			1

## Sheet: GaNPC cis-elements
Cis-elements	Annotation of cis-elements	Number of cis-elements
		GaNPC1a	GaNPC1b	GaNPC2	GaNPC3	GaNPC4	GaNPC6a	GaNPC6b
ABRE	cis-acting element involved in the abscisic acid responsiveness	1			1	1	1
CE3	cis-acting element involved in ABA and VP1 responsiveness	1
TGACG-motif	cis-acting regulatory element involved in the MeJA-responsiveness	1
CGTCA-motif	cis-acting regulatory element involved in the MeJA-responsiveness	1
ERE	ethylene-responsive element	1	1			2		1
GARE-motif	gibberellin-responsive element		1	1	1	2		1
TATC-box	cis-acting element involved in gibberellin-responsiveness			2
TCA-element	cis-acting element involved in salicylic acid responsiveness	3	3	3		2	2	2
AuxRR-core	cis-acting regulatory element involved in auxin responsiveness						1
TGA-element	auxin-responsive element	1	1
TC-rich repeats	cis-acting element involved in defense and stress responsiveness			3		4	1	2
HSE	cis-acting element involved in heat stress responsiveness	8	1	4	2	4	5	1
LTR	cis-acting element involved in low-temperature responsiveness	1	1			2	1
MBS	MYB binding site involved in drought-inducibility	1	2		1	2	1	2
	MYB Binding Site		1
CCAAT-box	MYBHv1 binding site	1	1
ARE	cis-acting regulatory element essential for the anaerobic induction		2	1	2	5	2	4
Box-W1	fungal elicitor responsive element	1	4
AT-rich sequence	element for maximal elicitor-mediated activation (2copies)				1		1
ELI-box3	elicitor-responsive element						1
Skn-1_motif	cis-acting regulatory element required for endosperm expression	3	3	4	3	2		2
GCN4_motif	cis-regulatory element involved in endosperm expression				2
HD-Zip 1	element involved in differentiation of the palisade mesophyll cells						1
HD-Zip 2	element involved in the control of leaf morphology development			1			1
CAT-box	cis-acting regulatory element related to meristem expression				1	2		1
O2-site	cis-acting regulatory element involved in zein metabolism regulation				2
circadian	cis-acting regulatory element involved in circadian control	2	5	1	4	1	1
as-2-box	involved in shoot-specific expression and light responsiveness					3		1
AE-box	part of a module for light response	1	1	1	1
ATCT-motif	part of a conserved DNA module involved in light responsiveness	1	2		2		2	1
Box 4	part of a conserved DNA module involved in light responsiveness	4	2	3	1	1	3	4
Box I	light responsive element	1	2			3		3
G-Box	cis-acting regulatory element involved in light responsiveness				1	2	2
G-box	cis-acting regulatory element involved in light responsiveness	1			2	2	2
GAG-motif	part of a light responsive element	1	1	3	1
GATA-motif	part of a light responsive element	2		5		1
TCT-motif	part of a light responsive element				1	2	1
AAAC-motif	light responsive element				1
ACE	cis-acting element involved in light responsiveness	1	1			1
GA-motif	part of a light responsive element			1		1
I-box	part of a light responsive element	2	5	1		1
Sp1	light responsive element				2
3-AF1 binding site	light responsive element	1	1
GT1-motif	light responsive element	1	3	2	1	4	1	1
MRE	MYB binding site involved in light responsiveness	1						1
chs-CMA1a	part of a light responsive element				1	1		1
chs-CMA2a					1
ATC-motif	part of a conserved DNA module involved in light responsiveness			1
AT1-motif	part of a light responsive module						1	1
TCCC-motif	part of a light responsive element	1	1	1
rbcS-CMA7a	part of a light responsive element		1				1
TATCCAT/C-motif			2	1		1
W box		1	4
TCCACCT-motif					1
Box III	protein binding site			1	1		2
AAGAA-motif				1		2	2
AC-II						1
F-box								1
AT-rich element	binding site of AT-rich DNA binding protein (ATBP-1)				1
5UTR Py-rich stretch	cis-acting element conferring high transcription levels	1		2	3	1		1
CTAG-motif							1
